# Supplementary material for: Increased Stiffness Downregulates Focal Adhesion Kinase Expression in Pancreatic Cancer Cells Cultured in 3D Self-Assembling Peptide Scaffolds
Source: Biomedicines. 2022 Jul 29;10(8):1835. doi: 10.3390/biomedicines10081835 (PMC9405295; doi:10.3390/biomedicines10081835)
Supplement: Supplementary file 1 [file biomedicines-10-01835-s001.zip]

Archive with 1 entries (1 files):
- biomedicines-1828406-supplementary.pdf
